# Supplementary material for: Multi-Ancestry Causal Association between Rheumatoid Arthritis and Interstitial Lung Disease: A Bidirectional Two-Sample Mendelian Randomization Study
Source: J Clin Med. 2024 Oct 12;13(20):6080. doi: 10.3390/jcm13206080 (PMC11508725; doi:10.3390/jcm13206080)
Supplement: Supplementary file 1 [file jcm-13-06080-s001.zip]

Archive with 2 entries (2 files):
- jcm-3233297-supplementary-tables.xlsx
- jcm-3233297-supplementary.pdf
