# Supplementary material for: Multi-Ancestry Causal Association between Rheumatoid Arthritis and Interstitial Lung Disease: A Bidirectional Two-Sample Mendelian Randomization Study
Source: J Clin Med. 2024 Oct 12;13(20):6080. doi: 10.3390/jcm13206080 (PMC11508725; doi:10.3390/jcm13206080)
Supplement: Supplementary file 1 [file jcm-13-06080-s001.zip › jcm-3233297-supplementary-tables.xlsx]

## Sheet: Contents
Contents
Table S1: Summary statistics generated in MR analysis.
Table S2: Harmonized instrumental variables
Table S3: Horizontal pleiotropy of instrumental variables
Table S4: Heterogeneity test
Table S5: Results of causal estimation and sensitivity analyses

## Sheet: Table S1
Table S1: Summary statistics generated in MR analysis.
Ethnicity	Data	Trait	First author	year or version	Journal	Cases	Controls	Data sources
European	Exposure	Rheumatoid arthritis	Ishigaki K	2022	nature genetics	22350	74823	Ishigaki, Kazuyoshi, et al. "Multi-ancestry genome-wide association analyses identify novel genetic mechanisms in rheumatoid arthritis." Nature genetics 54.11 (2022): 1640-1651.
European	Outcome	Interstitial lung disease (finngen endpoint id = ILD_ENDPOINTS)	Finngen consortium	R9	Finngen consortium	4213	373064	https://r9.finngen.fi/pheno/ILD_ENDPOINTS
East asian	Exposure	Rheumatoid arthritis	Ishigaki K	2022	nature genetics	11025	162608	Ishigaki, Kazuyoshi, et al. "Multi-ancestry genome-wide association analyses identify novel genetic mechanisms in rheumatoid arthritis." Nature genetics 54.11 (2022): 1640-1651.
East asian	Outcome	Interstitial lung disease	Sakaue, S	2021	nature genetics	1046	176974	Sakaue, Saori, et al. "A cross-population atlas of genetic associations for 220 human phenotypes." Nature genetics 53.10 (2021): 1415-1424.

## Sheet: Table S2
Table S2: Harmonized instrumental variables
									Exposure			Outcome
Ethnicity	Exposure	Outcome	Chromosome	Position	SNP	Effect allele	Other allele	F-statistics	Beta	Standard error	P-value	Beta	Standard error	P-value
EUR	RA	ILD	2	30443460	rs10173253	A	G	32.1933	0.0783	0.0138	1.32e-08	-0.00863915	0.0222989	0.698
EUR	RA	ILD	10	8115362	rs10905284	A	C	43.6132	-0.0984	0.0149	3.81e-11	0.0252624	0.0224936	0.261
EUR	RA	ILD	9	34707373	rs10972201	A	G	52.6419	0.0994	0.0137	4.28e-13	0.00871489	0.0246476	0.724
EUR	RA	ILD	9	123636121	rs10985070	A	C	36	-0.0786	0.0131	1.92e-09	-0.0628864	0.0220459	0.00434
EUR	RA	ILD	22	21979096	rs11089637	C	T	40.2318	0.111	0.0175	2.12e-10	0.0315653	0.0250696	0.208
EUR	RA	ILD	6	15195682	rs113532504	T	C	31.9356	0.1215	0.0215	1.61e-08	-0.0544604	0.0402469	0.176
EUR	RA	ILD	6	31481149	rs114435492	C	T	60.6983	-0.5142	0.066	6.65e-15	-0.227926	0.187695	0.225
EUR	RA	ILD	15	77326836	rs115284761	C	T	30.8289	-0.1166	0.021	2.78e-08	-0.00740065	0.0252585	0.77
EUR	RA	ILD	6	32345054	rs116548543	G	T	91.176	-0.55	0.0576	1.3e-21	-0.0651046	0.112013	0.561
EUR	RA	ILD	1	161480649	rs11810143	G	A	34.6589	0.1148	0.0195	3.63e-09	0.00943482	0.0359218	0.793
EUR	RA	ILD	1	117264336	rs12137270	T	C	31.3897	0.0846	0.0151	2.2e-08	0.00319448	0.0255307	0.9
EUR	RA	ILD	2	100857017	rs12474386	A	G	60.0925	-0.1	0.0129	1.03e-14	0.00802056	0.022514	0.722
EUR	RA	ILD	4	26104113	rs12506688	T	C	93.0739	0.1341	0.0139	3.71e-22	0.0539592	0.0244705	0.0274
EUR	RA	ILD	6	32313659	rs1265764	A	G	71.0212	-0.5166	0.0613	3.53e-17	0.0668132	0.0572929	0.244
EUR	RA	ILD	22	39740078	rs137687	A	G	47.1863	-0.0893	0.013	7.79e-12	0.025357	0.0226312	0.263
EUR	RA	ILD	6	32908107	rs141060638	A	G	67.5287	0.3739	0.0455	2.12e-16	0.0560477	0.0951806	0.556
EUR	RA	ILD	6	32056897	rs143384650	C	T	111.925	-0.566	0.0535	3.47e-26	-0.279564	0.0848351	0.000983
EUR	RA	ILD	6	31705126	rs145269503	A	G	641.872	0.907	0.0358	2.29e-141	-0.0676667	0.061191	0.269
EUR	RA	ILD	6	32390751	rs146003472	C	T	1031.84	1.3138	0.0409	1e-200	0.048695	0.0724048	0.501
EUR	RA	ILD	8	129576477	rs16903108	C	T	44.8647	-0.142	0.0212	1.96e-11	-0.0244765	0.0366735	0.505
EUR	RA	ILD	6	138005515	rs17264332	G	A	126.038	0.1684	0.015	4.14e-29	0.0300342	0.0281594	0.286
EUR	RA	ILD	2	65615428	rs17534670	A	G	50.6675	-0.0904	0.0127	9.8e-13	0.000624845	0.0222634	0.978
EUR	RA	ILD	1	38635462	rs2045793	G	A	40.2769	-0.0971	0.0153	2.37e-10	0.0346144	0.0257321	0.179
EUR	RA	ILD	1	17674402	rs2240336	T	C	40.8073	-0.0856	0.0134	1.89e-10	-0.0144241	0.0225052	0.522
EUR	RA	ILD	8	11337587	rs2409780	C	T	44.6656	0.1076	0.0161	2.23e-11	0.0136874	0.0253472	0.589
EUR	RA	ILD	6	159515077	rs2451279	G	A	40.8073	0.0856	0.0134	1.84e-10	-0.0119333	0.0240089	0.619
EUR	RA	ILD	1	114377568	rs2476601	G	A	762.264	-0.5439	0.0197	3.75e-168	-0.0691444	0.0311191	0.0263
EUR	RA	ILD	5	102608924	rs2561477	A	G	43.3324	-0.0915	0.0139	4.96e-11	-0.0554925	0.0237691	0.0196
EUR	RA	ILD	4	48220839	rs2664035	A	G	39.3032	0.0815	0.013	3.85e-10	-0.00841416	0.0232558	0.717
EUR	RA	ILD	10	31379105	rs2793108	T	C	29.6983	0.0703	0.0129	4.62e-08	0.0088975	0.0236434	0.707
EUR	RA	ILD	2	204738919	rs3087243	A	G	89.0664	-0.1208	0.0128	2.72e-21	-0.0458655	0.023444	0.0504
EUR	RA	ILD	2	61124850	rs34695944	C	T	64.4971	0.1036	0.0129	1.03e-15	0.0210403	0.0232326	0.365
EUR	RA	ILD	6	32369601	rs41399051	C	T	154.783	-0.7191	0.0578	1.54e-35	-0.0471995	0.0459666	0.305
EUR	RA	ILD	20	44749251	rs4239702	C	T	51.76	0.1036	0.0144	5.98e-13	0.0436369	0.0243755	0.0734
EUR	RA	ILD	2	191959489	rs4853458	G	A	68.812	-0.1236	0.0149	9.84e-17	-0.027201	0.026201	0.299
EUR	RA	ILD	1	173347474	rs4916340	T	G	31.9072	0.0836	0.0148	1.52e-08	0.0532581	0.0276131	0.0538
EUR	RA	ILD	3	17046866	rs5019428	A	G	48.0779	0.0943	0.0136	4.6e-12	-0.0155101	0.0226087	0.493
EUR	RA	ILD	6	106568034	rs548234	T	C	33.518	-0.077	0.0133	7.3e-09	0.00157299	0.0243105	0.948
EUR	RA	ILD	5	10690749	rs5745271	G	T	32.6905	0.0749	0.0131	1.14e-08	0.00514594	0.0238696	0.829
EUR	RA	ILD	6	32442391	rs61550563	C	A	321.458	-0.7602	0.0424	7.1e-72	-0.0213587	0.0599635	0.722
EUR	RA	ILD	1	235798334	rs6429207	C	A	35.2277	-0.1009	0.017	2.76e-09	0.00871196	0.0236214	0.712
EUR	RA	ILD	6	138242638	rs6570194	C	A	33.9368	0.1369	0.0235	5.53e-09	-0.0175138	0.0631163	0.781
EUR	RA	ILD	1	67802371	rs6659932	C	A	33.5215	-0.1019	0.0176	7.19e-09	0.0161518	0.0393936	0.682
EUR	RA	ILD	8	102463602	rs678347	A	G	35.0699	-0.0835	0.0141	3.25e-09	-0.00788761	0.0272486	0.772
EUR	RA	ILD	10	6098949	rs706778	T	C	67.0352	0.1048	0.0128	3.37e-16	0.0173896	0.0221142	0.432
EUR	RA	ILD	15	38846678	rs7170151	T	C	51.0775	0.1022	0.0143	9.49e-13	-0.0104462	0.0243421	0.668
EUR	RA	ILD	6	90976768	rs72928038	A	G	33.6904	0.1068	0.0184	6.28e-09	-0.0178667	0.0346611	0.606
EUR	RA	ILD	5	55444683	rs7731626	A	G	144	-0.186	0.0155	4.2e-33	-0.0489513	0.0246587	0.0471
EUR	RA	ILD	10	63813790	rs77509998	T	G	56.3832	0.1269	0.0169	6.84e-14	0.0385401	0.0284825	0.176
EUR	RA	ILD	15	69991417	rs8026898	A	G	96.4605	0.1375	0.014	9.9e-23	0.0112717	0.0244568	0.645
EUR	RA	ILD	21	36738242	rs8133843	A	G	36.949	0.0851	0.014	1.33e-09	0.0477543	0.0230694	0.0385
EUR	RA	ILD	3	27784997	rs9310852	G	A	37.0225	0.0791	0.013	1.08e-09	0.0147278	0.0221076	0.505
EUR	RA	ILD	6	31453781	rs9368695	T	C	44.4869	-0.3495	0.0524	2.49e-11	-0.0719342	0.0789291	0.362
EUR	RA	ILD	13	40318819	rs9603608	C	A	62.9532	-0.1087	0.0137	2.32e-15	-0.0603697	0.0230949	0.00895
EUR	RA	ILD	8	81095395	rs998731	T	C	31.6714	0.0771	0.0137	2e-08	0.00518555	0.0222141	0.815
EUR	ILD	RA	17	45855432	rs10445367	T	G	34.7794	-0.27886	0.0472852	3.69e-09	-0.0213	0.017	0.2119
EUR	ILD	RA	11	866133	rs11246335	A	G	51.0994	0.359407	0.0502781	8.78e-13	0.0082	0.0578	0.8876
EUR	ILD	RA	5	169477001	rs145315307	G	T	85.4047	0.465804	0.0504037	2.43e-20	0.1008	0.0693	0.1457
EUR	ILD	RA	11	641341	rs150679778	A	G	31.0472	0.31917	0.057281	2.52e-08	-0.0075	0.097	0.9384
EUR	ILD	RA	16	236243	rs191852210	G	A	39.6204	0.352266	0.0559643	3.08e-10	-0.0789	0.1427	0.5805
EUR	ILD	RA	6	7562999	rs2076295	G	T	39.2281	0.140713	0.0224665	3.77e-10	0.0028	0.0155	0.8586
EUR	ILD	RA	5	1286401	rs2736100	A	C	46.426	0.149859	0.0219939	9.51e-12	0.0415	0.0132	0.0017
EUR	ILD	RA	11	1219991	rs35705950	T	G	739.557	0.800846	0.0294485	7.48e-163	0.0411	0.0383	0.2833
EUR	ILD	RA	3	169772158	rs3821383	G	A	46.194	0.161896	0.0238201	1.07e-11	0.0429	0.0143	0.00279
EUR	ILD	RA	11	1854656	rs72843931	T	C	72.1731	0.444908	0.05237	1.97e-17	0.2543	0.1021	0.01274
EAS	RA	ILD	6	33178668	rs112289675	C	T	30.4173	-0.4539	0.0823	3.45e-08	-0.257882	0.174866	0.14
EAS	RA	ILD	6	32390381	rs116920857	C	A	983.345	0.7526	0.024	1e-200	0.263619	0.0677645	0.0001
EAS	RA	ILD	6	30967305	rs118160129	A	G	32.9165	-0.3385	0.059	9.46e-09	-0.0792624	0.133168	0.552
EAS	RA	ILD	2	191943742	rs11889341	T	C	53.2237	0.1284	0.0176	2.68e-13	0.129349	0.0478322	0.00685
EAS	RA	ILD	5	40563206	rs147533526	A	C	31.4713	-0.1582	0.0282	2.01e-08	-0.013916	0.0738919	0.851
EAS	RA	ILD	18	67537351	rs17207042	C	T	32.8205	-0.0951	0.0166	1.05e-08	-0.0751276	0.0443383	0.0902
EAS	RA	ILD	22	39748912	rs1807560	A	G	54.5235	0.1846	0.025	1.47e-13	0.0314511	0.0634282	0.62
EAS	RA	ILD	20	44746982	rs1883832	C	T	37.4089	0.1052	0.0172	8.65e-10	-0.0499205	0.0452723	0.27
EAS	RA	ILD	21	45709153	rs2075876	A	G	52.7409	0.1329	0.0183	3.56e-13	0.0109052	0.0487565	0.823
EAS	RA	ILD	1	17674537	rs2240335	A	C	114.375	-0.1786	0.0167	1.01e-26	0.0535956	0.0451762	0.235
EAS	RA	ILD	2	204679031	rs231836	T	C	39.0625	-0.105	0.0168	3.92e-10	-0.16615	0.0445447	0.000192
EAS	RA	ILD	8	11352541	rs2618476	C	T	59.7107	0.1445	0.0187	1.04e-14	0.101452	0.0495285	0.0405
EAS	RA	ILD	14	105391897	rs2819464	G	T	80.4662	0.1812	0.0202	2.86e-19	0.12479	0.0508385	0.0141
EAS	RA	ILD	6	167539805	rs3093018	T	C	141.239	-0.2056	0.0173	1.36e-32	-0.0267406	0.045475	0.557
EAS	RA	ILD	7	99759205	rs34130487	T	C	45.0816	-0.1128	0.0168	1.8e-11	-0.00863363	0.0441159	0.845
EAS	RA	ILD	7	128576086	rs3757387	C	T	47.2723	0.1767	0.0257	6.03e-12	0.0749768	0.0712334	0.293
EAS	RA	ILD	14	61925334	rs3783795	A	G	31.7056	0.1098	0.0195	1.93e-08	-0.0258654	0.0536645	0.63
EAS	RA	ILD	6	32683382	rs3873453	T	C	220.786	-0.3685	0.0248	6.54e-50	-0.0613365	0.0530704	0.248
EAS	RA	ILD	10	64066141	rs3956896	G	A	51.308	-0.1934	0.027	7.68e-13	-0.121493	0.0725518	0.094
EAS	RA	ILD	19	10469919	rs55882956	A	G	34.9056	-0.4307	0.0729	3.46e-09	-0.203887	0.164094	0.214
EAS	RA	ILD	4	10718846	rs56817615	G	A	30.746	0.0926	0.0167	3.06e-08	-0.0425957	0.0442754	0.336
EAS	RA	ILD	1	2717470	rs60389769	A	G	36.6812	-0.1072	0.0177	1.41e-09	-0.0129324	0.0454848	0.776
EAS	RA	ILD	10	6521147	rs643610	A	G	40.946	0.1171	0.0183	1.46e-10	0.109819	0.050157	0.0286
EAS	RA	ILD	2	74217856	rs6546883	G	A	33.0875	-0.1323	0.023	8.73e-09	-0.148996	0.0593095	0.012
EAS	RA	ILD	6	138242638	rs6570194	C	A	36.8567	0.1882	0.031	1.33e-09	0.262511	0.0868719	0.00251
EAS	RA	ILD	18	12847136	rs657555	T	C	41.1107	-0.109	0.017	1.44e-10	-0.0668608	0.0461396	0.147
EAS	RA	ILD	10	50025396	rs7097397	A	G	41.0468	-0.1134	0.0177	1.34e-10	-0.0592019	0.0467338	0.205
EAS	RA	ILD	5	55444683	rs7731626	A	G	48.9572	-0.2288	0.0327	2.74e-12	0.0983209	0.0779253	0.207
EAS	RA	ILD	10	63801030	rs7902146	T	C	55.6341	-0.1268	0.017	9.88e-14	-0.0213538	0.0456249	0.64
EAS	RA	ILD	15	38838264	rs8035957	C	T	37.073	0.1029	0.0169	1.08e-09	0.0348736	0.0449316	0.438
EAS	RA	ILD	6	32409056	rs9268652	G	A	82.3905	0.354	0.039	1.18e-19	0.0612681	0.0884822	0.489
EAS	RA	ILD	1	38373989	rs9729284	T	C	33.1876	0.106	0.0184	7.75e-09	-0.0108339	0.0464149	0.815
EAS	RA	ILD	16	86016026	rs9933582	G	T	36.4789	0.1063	0.0176	1.41e-09	0.0741586	0.0458239	0.106
EAS	ILD	RA	5	1280128	rs7734992	C	T	39.0637	-0.315605	0.0504961	4.10194e-10	-0.0057	0.0193	0.7676

## Sheet: Table S3
Table S3: Horizontal pleiotropy of instrumental variables
Ethnicity	Exposure	Outcome	Egger intercept	SE	P-value
EUR	RA	ILD	0.00848421	0.00592406	0.157969
EAS	RA	ILD	0.00890203	0.0217185	0.68471
EUR	ILD	RA	0.0245708	0.0159178	0.161262

## Sheet: Table S4
Table S4: Heterogeneity test
Ethnicity	Exposure	Outcome	Method	Q	Q_df	Q_pval
EUR	RA	ILD	MR Egger	66.7442	53	0.0971612
EUR	RA	ILD	Inverse variance weighted	69.3272	54	0.0781716
EAS	RA	ILD	MR Egger	52.668	31	0.00891253
EAS	RA	ILD	Inverse variance weighted	52.9534	32	0.0113429
EUR	ILD	RA	MR Egger	11.4359	8	0.178205
EUR	ILD	RA	Inverse variance weighted	14.8419	9	0.095372

## Sheet: Table S5
Table S5: Results of causal estimation and sensitivity analyses
Ethnicity	Exposure	Outcome	Method	SNP n	P-value	OR	95% LCI	95% UCI
EUR	RA	ILD	MR-cML	55	0.003	1.08402	1.02799	1.1431
EUR	RA	ILD	IVW	55	0.000500689	1.08765	1.03739	1.14036
EUR	RA	ILD	Weighted median	55	0.0526753	1.06662	0.999254	1.13854
EUR	RA	ILD	MRPRESSO(outlier-corrected)	55	0.000998871	1.08765	1.03739	1.14036
EAS	RA	ILD	MR-cML	33	2.64392e-08	1.37356	1.22824	1.53607
EAS	RA	ILD	IVW	33	9.08e-07	1.37095	1.20873	1.55493
EAS	RA	ILD	Weighted median	33	2.6e-05	1.40807	1.20051	1.65152
EAS	RA	ILD	MRPRESSO(no-outlier)	33	2.57638e-05	1.37095	1.20873	1.55493
EUR	ILD	RA	MR-cML	10	0.000400661	1.11728	1.05073	1.18804
EUR	ILD	RA	IVW	10	0.00220889	1.12201	1.04227	1.20786
EUR	ILD	RA	Weighted median	10	0.0915	1.06777	0.989462	1.15228
EUR	ILD	RA	MRPRESSO(outlier-corrected)	10	0.0135583	1.12201	1.04227	1.20786
EAS	ILD	RA	MR-cML	1	0.74	1.01898	0.911777	1.13879
